# Supplementary material for: Regulation of P-Glycoprotein during Oxidative Stress
Source: Antioxidants (Basel). 2024 Feb 8;13(2):215. doi: 10.3390/antiox13020215 (PMC10885963; doi:10.3390/antiox13020215)
Supplement: Supplementary file 1 [file antioxidants-13-00215-s001.zip]

Archive with 1 entries (1 files):
- antioxidants-2813576-supplementary.pdf
